# Supplementary material for: Potential Global Distribution of the Invasive Mosquito Aedes koreicus under a Changing Climate
Source: Trop Med Infect Dis. 2023 Oct 10;8(10):471. doi: 10.3390/tropicalmed8100471 (PMC10610658; doi:10.3390/tropicalmed8100471)
Supplement: Supplementary file 1 [file tropicalmed-08-00471-s001.zip]

Archive with 2 entries (2 files):
- Table S1-Retrieved literature.csv
- Table S2-Geographical coordinates of selected distribution points.csv
