# Supplementary material for: Potential Global Distribution of the Invasive Mosquito Aedes koreicus under a Changing Climate
Source: Trop Med Infect Dis. 2023 Oct 10;8(10):471. doi: 10.3390/tropicalmed8100471 (PMC10610658; doi:10.3390/tropicalmed8100471)
Supplement: Supplementary file 1 [file tropicalmed-08-00471-s001.zip › Table S1-Retrieved literature.csv]

1. Steinbrink, A., Zotzmann, S., Cunze, S., & Klimpel, S. (2019). Aedes koreicus-a new member of the genus Aedes establishing in Germany?. Parasitology research, 118(3), 1073–1076. https://doi.org/10.1007/s00436-019-06232-x 2. Arnoldi, I., Negri, A., Soresinetti, L., Brambilla, M., Carraretto, D., Montarsi, F., Roberto, P., Mosca, A., Rubolini, D., Bandi, C., Epis, S., & Gabrieli, P. (2022). Asse…
