# Supplementary material for: Potential Global Distribution of the Invasive Mosquito Aedes koreicus under a Changing Climate
Source: Trop Med Infect Dis. 2023 Oct 10;8(10):471. doi: 10.3390/tropicalmed8100471 (PMC10610658; doi:10.3390/tropicalmed8100471)
Supplement: Supplementary file 1 [file tropicalmed-08-00471-s001.zip › Table S2-Geographical coordinates of selected distribution points.csv]

Aedes koreicus	longtitude	latitude
Aedes koreicus	11.75	45.5
Aedes koreicus	8.24	50.078
Aedes koreicus	10.894	48.367
Aedes koreicus	11.576	48.137
Aedes koreicus	8.279	49.984
Aedes koreicus	12.419	46.83
Aedes koreicus	11.544	45.433
Aedes koreicus	11.503	46.041
Aedes koreicus	12.25	45.667
Aedes koreicus	11.55	45.55
Aedes koreicus	10.983	45.433
Aedes koreicus	11.117	46.067
Aedes koreicus	12.65	45.95
Aedes koreicus	9.867	46.167
Aedes koreicus	9.083	45.783
Aedes koreicus	4.47	50.503
Aedes koreicus	18.122	46.063
Aedes koreicus	9.082	45.819
Aedes koreicus	9.09	45.822
Aedes koreicus	9.087	45.796
Aedes koreicus	9.086	45.817
Aedes koreicus	9.033	45.829
Aedes koreicus	15.779	46.373
Aedes koreicus	76.58	43.15
Aedes koreicus	9.504	45.43
Aedes koreicus	13.567	42.467
Aedes koreicus	33.346	44.436
Aedes koreicus	39.42	43.38
Aedes koreicus	15.475	49.804
Aedes koreicus	11.517	47.283
Aedes koreicus	138.253	36.205
Aedes koreicus	127.51	40.34
Aedes koreicus	112.15	34.72
Aedes koreicus	114.42	34.42
Aedes koreicus	111.62	33.78
Aedes koreicus	111.66	34.395
Aedes koreicus	116.43	33.92
Aedes koreicus	115.29	34.08
Aedes koreicus	115.07	34.45
Aedes koreicus	115.32	34.45
Aedes koreicus	111.055	34.06
Aedes koreicus	117.769	34.773
Aedes koreicus	111.376	34.644
Aedes koreicus	110.87	34.52
Aedes koreicus	113.83	34.17
Aedes koreicus	113.07	33.88
Aedes koreicus	112.902	33.737
Aedes koreicus	113.374	33.618
Aedes koreicus	119.5	35.583
Aedes koreicus	117.4	34.367
Aedes koreicus	117.4	34.4
Aedes koreicus	106.3	33.583
Aedes koreicus	105.483	31.7
Aedes koreicus	117.93	40.97
Aedes koreicus	117.726	41.313
Aedes koreicus	116.767	42.417
Aedes koreicus	117.332	40.929
Aedes koreicus	116.75	39.8
Aedes koreicus	115.52	40.4
Aedes koreicus	114.68	37
Aedes koreicus	114.92	36.78
Aedes koreicus	114.68	39.35
Aedes koreicus	123.567	40.817
Aedes koreicus	120.967	38.717
Aedes koreicus	121.633	40.833
Aedes koreicus	125.167	40.867
Aedes koreicus	125.32	43.9
Aedes koreicus	127.28	42.33
Aedes koreicus	129	42.53
Aedes koreicus	107.467	30.65
Aedes koreicus	102.533	30.9
Aedes koreicus	109.021	30.487
Aedes koreicus	103.25	27.517
Aedes koreicus	116.355	30.76
Aedes koreicus	125.7	44.067
Aedes koreicus	131.17	44.38
Aedes koreicus	129.001	42.033
Aedes koreicus	129.58	44.6
Aedes koreicus	106.2	35.25
Aedes koreicus	105.817	38.317
Aedes koreicus	109.47	30.3
Aedes koreicus	110.25	29.933
Aedes koreicus	110.67	31.75
Aedes koreicus	110.82	32.83
Aedes koreicus	112.717	30.7
Aedes koreicus	115.2	29.85
Aedes koreicus	111.845	31.781
Aedes koreicus	111.52	32.546
Aedes koreicus	110.75	31.35
Aedes koreicus	105.6	33.33
Aedes koreicus	104.92	33.4
Aedes koreicus	104.68	32.95
Aedes koreicus	107.94	35.17
Aedes koreicus	104.88	34.72
Aedes koreicus	93	38
Aedes koreicus	106.67	35.55
Aedes koreicus	105.67	38.83
Aedes koreicus	105.2	40.217
Aedes koreicus	106.711	37.59
Aedes koreicus	110.767	40.85
Aedes koreicus	122.27	43.62
Aedes koreicus	115.517	47.083
Aedes koreicus	15.9	46.8
Aedes koreicus	19.1	47.6
Aedes koreicus	18.2	46.1
Aedes koreicus	11.4	45.7
Aedes koreicus	19.3	47.5
Aedes koreicus	20	47.6
Aedes koreicus	12.2	46.1
Aedes koreicus	11.1	46.3
Aedes koreicus	127.1	36.8
Aedes koreicus	19.6	47.2
Aedes koreicus	10.3	45.9
Aedes koreicus	9.6	46.2
Aedes koreicus	128.5	37.3
Aedes koreicus	13.7	46
Aedes koreicus	19.1	47.5
Aedes koreicus	5.6	51
Aedes koreicus	5.7	51
Aedes koreicus	8.3	50
Aedes koreicus	8.3	50.1
Aedes koreicus	126.4	34.8
Aedes koreicus	13.8	45.9
Aedes koreicus	15.8	46.4
Aedes koreicus	128	37
Aedes koreicus	127	37.6
Aedes koreicus	128.8	35.5
Aedes koreicus	128.6	35.5
Aedes koreicus	128.8	35.2
Aedes koreicus	126.8	37.7
Aedes koreicus	20	47.9
Aedes koreicus	11	46
Aedes koreicus	127.4	36.4
Aedes koreicus	11.3	46.1
Aedes koreicus	12.1	45.8
Aedes koreicus	13.7	45.9
Aedes koreicus	11.1	46.2
Aedes koreicus	11.5	46.1
Aedes koreicus	10.9	45.9
Aedes koreicus	19	47.6
Aedes koreicus	11.6	46
Aedes koreicus	12.8	46.1
Aedes koreicus	11.3	45.4
Aedes koreicus	33.4	45.1
Aedes koreicus	8.2	50.1
Aedes koreicus	128.8	36.8
Aedes koreicus	18.7	46
Aedes koreicus	8.9	44.4
Aedes koreicus	21.4	47.8
Aedes koreicus	19.3	47.4
Aedes koreicus	19.1	47.7
Aedes koreicus	19	47.5
Aedes koreicus	17.9	47.1
Aedes koreicus	21.4	48.1
Aedes koreicus	19.2	47.5
Aedes koreicus	19.3	47.6
Aedes koreicus	10.2	45.9
Aedes koreicus	19.2	47.4
Aedes koreicus	19	47.4
Aedes koreicus	21.8	48
Aedes koreicus	19.9	47.7
Aedes koreicus	19.4	47.6
Aedes koreicus	19.9	47.8
Aedes koreicus	18.9	47.5
Aedes koreicus	20.8	48.1
Aedes koreicus	19.2	47.7
Aedes koreicus	19.8	48
Aedes koreicus	20	47.8
Aedes koreicus	18	47
Aedes koreicus	20.4	47.7
Aedes koreicus	5.1	51.6
Aedes koreicus	5.1	51.9
Aedes koreicus	17.7	59.8
Aedes koreicus	5.3	53.4
Aedes koreicus	18.3	59.8
Aedes koreicus	5.5	51.5
Aedes koreicus	5.9	50.9
Aedes koreicus	4.5	51.9
Aedes koreicus	129.9	32.8
Aedes koreicus	113.374444	33.618333
Aedes koreicus	112.90194	33.73711798
Aedes koreicus	8.8544	44.4175
Aedes koreicus	8.9084	44.4069
Aedes koreicus	8.9711	44.4107
Aedes koreicus	8.9414	44.4008
Aedes koreicus	8.8976	44.416
Aedes koreicus	8.8847	44.4123
Aedes koreicus	8.8984	44.4898
Aedes koreicus	8.9023	44.421
Aedes koreicus	8.8856	44.416
Aedes koreicus	76.96	43.25
Aedes koreicus	9.843889	45.717306
Aedes koreicus	18.216667	46.066667
Aedes koreicus	18.206714	46.107586
Aedes koreicus	9.8787674	46.1698583
Aedes koreicus	9.083333	45.816667
Aedes koreicus	12.65	45.966667
Aedes koreicus	11.1216	46.0759
Aedes koreicus	10.9916215	45.4383842
Aedes koreicus	11.5354214	45.5454787
Aedes koreicus	12.2430437	45.6668893
Aedes koreicus	11.35	44.5
Aedes koreicus	10.233333	45.533333
Aedes koreicus	9.67	45.695
Aedes koreicus	9.4	45.85
Aedes koreicus	15.7792	46.3736
Aedes koreicus	93.233333	35.416667
Aedes koreicus	11.583333	48.133333
Aedes koreicus	8.25	50.083333
Aedes koreicus	8.266667	50
Aedes koreicus	6.616667	51.216667
Aedes koreicus	11.42	48.77
Aedes koreicus	13.0884	53.0192
Aedes koreicus	8.2844	50.01
Aedes koreicus	7.95	50.3039
Aedes koreicus	9.083333	49.083333
Aedes koreicus	8.5725	44.7848
Aedes koreicus	8.34479	44.8596
Aedes koreicus	8.1362	44.9684
Aedes koreicus	76.916667	43.316667
Aedes koreicus	42.03701	45.02814
Aedes koreicus	33.581944	44.731944
Aedes koreicus	18.232266	46.0727345
Aedes koreicus	11.160631	46.083489
Aedes koreicus	11.144169	46.0778
Aedes koreicus	11.672039	45.991881
Aedes koreicus	11.540831	46.048669
Aedes koreicus	128.1	37
Aedes koreicus	127.8	35.566667
Aedes koreicus	5.6209	50.9959
Aedes koreicus	5.6182	50.9941
Aedes koreicus	12.07	46.14
Aedes koreicus	10.38	46.75
Aedes koreicus	12.82	45.59
Aedes koreicus	12.072036	46.141742
Aedes koreicus	7.416667	43.733334
Aedes koreicus	12.446389	43.936667
Aedes koreicus	9.53333333	47.26666666
Aedes koreicus	13.479532	46.046169
Aedes koreicus	13.525278	46.121111
Aedes koreicus	13.496687	46.217035
Aedes koreicus	13.483615	46.173624
Aedes koreicus	13.48441	46.173624
Aedes koreicus	13.480509	46.116466
Aedes koreicus	13.432222	46.131667
Aedes koreicus	13.432222	46.131667
Aedes koreicus	13.377102	46.092145
Aedes koreicus	13.381205	46.09174
Aedes koreicus	13.366319	46.088973
Aedes koreicus	13.327167	46.085392
Aedes koreicus	13.318266	46.078444
Aedes koreicus	11.455312	45.741735
Aedes koreicus	13.018837	46.419407
Aedes koreicus	13.085264	46.482861
Aedes koreicus	13.085264	46.48284
Aedes koreicus	13.114722	46.563333
Aedes koreicus	13.165556	46.253611
Aedes koreicus	13.449605	46.061909
Aedes koreicus	11.560903	45.762345
Aedes koreicus	11.42223	45.639432
Aedes koreicus	13.145833	46.252222
Aedes koreicus	13.099663	46.21563
Aedes koreicus	13.088997	46.150693
Aedes koreicus	13.033089	46.169448
Aedes koreicus	13.018837	46.419407
Aedes koreicus	11.385116	45.736832
Aedes koreicus	11.370953	45.737393
Aedes koreicus	13.270833	46.275556
Aedes koreicus	13.215833	46.211389
Aedes koreicus	13.236667	46.197222
Aedes koreicus	13.236667	46.197222
Aedes koreicus	13.252778	46.195
Aedes koreicus	13.305	46.191111
Aedes koreicus	13.321944	46.175278
Aedes koreicus	12.866944	46.591667
Aedes koreicus	12.844722	46.585278
Aedes koreicus	13.339444	46.2475
Aedes koreicus	13.339444	46.247778
Aedes koreicus	13.339167	46.248056
Aedes koreicus	13.431111	46.128611
Aedes koreicus	13.436389	46.133056
Aedes koreicus	13.432222	46.131389
Aedes koreicus	13.528333	46.156111
Aedes koreicus	13.533056	46.158333
Aedes koreicus	13.534167	46.159722
Aedes koreicus	12.126592	46.375231
Aedes koreicus	12.175655	46.346259
Aedes koreicus	11.691177	45.274717
Aedes koreicus	11.6878	45.274819
Aedes koreicus	11.687016	45.265724
Aedes koreicus	12.78931	46.31019
Aedes koreicus	12.79124	46.31045
Aedes koreicus	12.79122	46.31199
Aedes koreicus	12.79702	46.311577
Aedes koreicus	12.78967	46.30377
Aedes koreicus	12.91407	46.23161
Aedes koreicus	12.89316	46.25261
Aedes koreicus	12.91086	46.24329
Aedes koreicus	12.939063	46.228123
Aedes koreicus	12.95869	46.22903
Aedes koreicus	12.94353	46.18265
Aedes koreicus	13.018837	46.419407
Aedes koreicus	13.069778	46.345417
Aedes koreicus	12.980472	46.38375
Aedes koreicus	11.546675	45.891929
Aedes koreicus	11.316549	45.749832
Aedes koreicus	12.3838	46.2717
Aedes koreicus	12.4402	46.2774
Aedes koreicus	12.4419	46.2764
Aedes koreicus	12.561064	46.189845
Aedes koreicus	12.560446	46.189901
Aedes koreicus	12.560452	46.189645
Aedes koreicus	13.61521	45.91383
Aedes koreicus	13.6106	45.91411
Aedes koreicus	13.5907	45.98105
Aedes koreicus	13.524289	45.932838
Aedes koreicus	13.52967	45.93646
Aedes koreicus	13.52398	45.941135
Aedes koreicus	13.51566	45.94222
Aedes koreicus	13.47637	46.02184
Aedes koreicus	11.749168	45.749857
Aedes koreicus	11.67472	45.751753
Aedes koreicus	13.33615	45.93107
Aedes koreicus	13.3381	45.93734
Aedes koreicus	13.3987	45.92418
Aedes koreicus	13.40088	45.92468
Aedes koreicus	13.4036	45.92182
Aedes koreicus	13.46034	45.91516
Aedes koreicus	13.47805	45.91828
Aedes koreicus	13.49742	45.92394
Aedes koreicus	13.48191	45.88185
Aedes koreicus	13.48191	45.88185
Aedes koreicus	13.4733	45.88066
Aedes koreicus	13.5109	45.8987
Aedes koreicus	13.51018	45.90492
Aedes koreicus	13.65867	45.7543
Aedes koreicus	13.65867	45.7543
Aedes koreicus	13.72882	45.72691
Aedes koreicus	13.72908	45.72572
Aedes koreicus	13.748302	45.737617
Aedes koreicus	13.792449	45.723157
Aedes koreicus	13.794453	45.628308
Aedes koreicus	13.863342	45.644629
Aedes koreicus	11.6073	45.4782
Aedes koreicus	11.5663	45.5045
Aedes koreicus	11.528897	45.434803
Aedes koreicus	11.6242	45.4353
Aedes koreicus	11.5564	45.4389
Aedes koreicus	11.5132	45.4775
Aedes koreicus	13.190556	46.555001
Aedes koreicus	13.254722	46.511944
Aedes koreicus	11.455724	45.756995
Aedes koreicus	13.237648	46.400485
Aedes koreicus	13.378278	46.353222
Aedes koreicus	13.097056	46.373139
Aedes koreicus	11.433333	45.696428
Aedes koreicus	12.077912	46.144608
Aedes koreicus	11.533638	45.678907
Aedes koreicus	11.882826	46.041554
Aedes koreicus	11.740153	45.756992
Aedes koreicus	11.74406	45.747184
Aedes koreicus	11.75171	45.746595
Aedes koreicus	11.736775	45.749942
Aedes koreicus	11.638364	45.682753
Aedes koreicus	11.614282	45.745257
Aedes koreicus	11.603946	45.714885
Aedes koreicus	11.683443	45.724599
Aedes koreicus	11.768807	45.688479
Aedes koreicus	11.708184	45.686724
Aedes koreicus	12.536876	45.938677
Aedes koreicus	12.531595	45.933833
Aedes koreicus	12.530656	45.932113
Aedes koreicus	12.786415	46.152559
Aedes koreicus	12.174471	45.913697
Aedes koreicus	12.19057	45.913391
Aedes koreicus	12.168345	45.914141
Aedes koreicus	11.2293	45.5253
Aedes koreicus	11.2414	45.5257
Aedes koreicus	11.2409	45.5143
Aedes koreicus	11.2497	45.498
Aedes koreicus	11.263	45.4977
Aedes koreicus	11.2491	45.4798
Aedes koreicus	11.3019	45.4781
Aedes koreicus	11.2863	45.4712
Aedes koreicus	11.293335	45.42809
Aedes koreicus	11.293843	45.418285
Aedes koreicus	11.23989	45.430484
Aedes koreicus	11.991152	46.085068
Aedes koreicus	11.991149	46.08644
Aedes koreicus	12.028013	46.102812
Aedes koreicus	12.025381	46.102394
Aedes koreicus	12.024915	46.102825
Aedes koreicus	13.129478	46.290963
Aedes koreicus	13.018837	46.419407
Aedes koreicus	12.993478	46.172675
Aedes koreicus	13.042861	46.180331
Aedes koreicus	13.038208	46.177617
Aedes koreicus	11.5909	45.4458
Aedes koreicus	11.5754	45.4401
Aedes koreicus	11.5754	45.4363
Aedes koreicus	11.6085	45.4306
Aedes koreicus	11.6062	45.4128
Aedes koreicus	11.5484	45.3873
Aedes koreicus	11.537985	45.407351
Aedes koreicus	11.537371	45.379844
Aedes koreicus	11.5115	45.3647
Aedes koreicus	11.509	45.3507
Aedes koreicus	11.5927	45.4617
Aedes koreicus	11.5866	45.4445
Aedes koreicus	13.154865	46.192577
